# Supplementary material for: Translational activity is uncoupled from nucleic acid content in bacterial cells of the human gut microbiota
Source: Gut Microbes. 2021 Mar 28;13(1):1903289. doi: 10.1080/19490976.2021.1903289 (PMC8009119; doi:10.1080/19490976.2021.1903289)
Supplement: Supplemental Material [file KGMI_A_1903289_SM6808.zip]

Archive with 8 entries (7 files):
- Supplementary information/
- Supplementary information/Figure S1_Taguer_et_al.pdf
- Supplementary information/Figure S2_Taguer_et_al.pdf
- Supplementary information/Figure S3_Taguer_et_al.pdf
- Supplementary information/Figure S4_Taguer_et_al.pdf
- Supplementary information/Supplementary Figures.docx
- Supplementary information/Table 1_Taguer_et_al.docx
- Supplementary information/Table 2_Taguer_et_al.docx
